# Supplementary material for: Genetic and Phenotypic Characterization of Domestic Geese (Anser anser) in Egypt
Source: Animals (Basel). 2021 Oct 30;11(11):3106. doi: 10.3390/ani11113106 (PMC8614349; doi:10.3390/ani11113106)
Supplement: Supplementary file 1 [file animals-11-03106-s001.zip]

Archive with 2 entries (2 files):
- Supplementary Figures S1.pdf
- Table_S1.pdf
